# Supplementary material for: Mouse sarcopenia model reveals sex- and age-specific differences in phenotypic and molecular characteristics
Source: J Clin Invest. 2024 Jun 11;134(16):e172890. doi: 10.1172/JCI172890 (PMC11324300; doi:10.1172/JCI172890)
Supplement: Supporting data values [file jci-134-172890-s165.xlsx]

## Sheet: Fig. 1A
Grip strength (% of Young)
Young	23-24	25-26	27-28	29-30	>30
98	74	67	80	54	70
114	65	59	75	49	51
98	76	53	95	63	56
81	68	82	69	67	61
113	75	62	89	70	64
97	58	71	78	48	69
85	72	86	76	60	71
107	62	78	74	73	68
117	79	78	83	71	72
95	83	90	75	74	84
88	86	56	85	65
97	81	80	72	65
88	62	75		80
110	85	64		70
90	87	59		72
94	88	88		68
90	81	75		79
99	71	74		85
102	96			77
112	107			75
107	76			81
98	103			69
115				70
98				69
87				75
94				85
77				87
87				78
91
79
100
81
91
87
94
107
98
107
117
113
92
102
98
105
110
128
116
88
124
103
114
114
94
91
93
102
102
114
111
117
95
105
102
101
100
97
93
108
103
97
100
102
107
68
101

## Sheet: Fig. 1B
Muscle mass (% of Young)
Young	23-24	25-26	27-28	29-30	>30
108	82	89	75	74	77
109	80	80	55	69	75
106	89	47	90	82	69
110	88	81	79	74	72
104	89	66	93	73	74
86	85	83	86	54	62
95	82	77	81	63	76
116	60	76	69	52	74
107	75	82	70	66	77
92	71	83	73	65	79
104	77	72	81	74
103	73	83	70	72
106	79	80		75
92	82	76		56
95	85	68		67
86	91	106		55
80	98	77		87
94	93	91		72
95	96			83
99	96			82
97	94			84
84	95			77
102				81
78				82
74				77
77				88
81				84
75				96
91
83
79
90
104
101
83
88
111
125
118
113
101
102
88
115
92
111
107
111
107
89
102
95
86
90
97
97
110
108
127
93
118
115
126
108
119
103
102
105
106
112
108
99
110
77
124

## Sheet: Fig. 1C
Treadmill running time (% of Young)
Young	23-24	25-26	27-28	29-30	>30
138	51	92	53	47	60
110	83	89	70	53	66
152	86	32	83	51	13
145	97	95	78	7	17
93	84	86	80	43	40
89	96	70	94	54	47
151	86	72	104	63	89
100	54	66	65	103	48
118	51	77	76	47	44
75	97	91	119	54	63
111	116	91	62	69
119	74	59	61	67
94	69	64		80
77	100	74		74
90	84	70		81
99	86	107		76
111	68	78		82
109	73	88		62
105	69			88
112	71			72
90	62			82
74	100			70
102				98
110				84
145				89
76				41
143				40
80				51
129
117
110
85
108
121
86
87
101
104
101
94
75
83
80
113
106
86
83
134
87
96
84
77
108
65
85
79
91
86
94
152
128
119
62
68
90
97
81
85
108
75
74
103
93
96
96

## Sheet: Fig. 1D
	23-24	25-26	27-28	29-30	>30
Non-S (%)	36.36	38.89	33.33	10.71	10
PS (%)	54.55	38.89	33.33	39.29	30
S (%)	9.09	22.22	33.33	50	60

## Sheet: Fig. 1E
Grip strength (g)
NonS	PS	S
133	117	81
133	101	95
133	118	92
133	86	84
134	111	95
135	129	107
136	116	113
137	128	103
138	114	109
139	100	126
140	131	90
140	127	125
143	98	118
144	122	81
145	136	102
146	120	124
146	134	120
148	110	125
149	121	117
150	131	116
151	106	105
153	135	111
155	130	119
162	117	123
163	118	116
175	128	129
181	129	128
	141	106
	127	111
	108	131
	145	100
	141	125
	137	128
	105	95
	121	101
	129	122
	131	123
	128
	117
	118
	117
	127
	127
	126
	144
	147
	132

## Sheet: Fig. 1F
Muscle mass (mg)
NonS	PS	S
919	795	583
792	873	488
879	735	706
775	713	661
722	763	664
834	853	787
857	843	708
891	852	687
769	848	708
827	764	788
732	743	453
730	824	585
781	814	702
797	783	520
796	718	600
779	727	494
738	720	631
785	712	622
814	793	593
874	769	703
942	852	579
914	699	694
917	785	535
909	761	643
801	850	523
1011	877	599
751	776	523
	667	631
	766	640
	732	746
	684	589
	677	660
	701	699
	760	692
	891	649
	899	670
	797	733
	788
	734
	779
	780
	735
	737
	874
	841
	806
	921

## Sheet: Fig. 1G
Treadmill running time (s)
NonS	PS	S
855	870	389
723	773	490
745	481	568
747	540	934
720	809	427
854	465	489
653	628	422
597	600	432
694	634	484
819	701	610
532	936	425
564	685	475
1050	582	672
907	668	730
755	557	684
782	881	115
614	667	636
623	622	781
640	664	591
903	558	1073
745	793	457
966	652	62
566	629	157
	884	363
	761	822
	805	630
	705	547
	793	401
	367	462
	363	289
	457
	754
	782
	880
	757
	830
	809

## Sheet: Fig. 1H
	Grip strength (g)
Muscle mass (mg)	NonS	PS	S	Total
919	133			133
792	140			140
879	140			140
775	139			139
722	135			135
834	134			134
857	162			162
891	151			151
769	155			155
827	133			133
732	146			146
730	133			133
781	133			133
797	153			153
796	136			136
779	145			145
738	146			146
785	144			144
814	148			148
874	150			150
942	138			138
914	163			163
917	181			181
909	175			175
801	137			137
1011	149			149
751	143			143
795		117		117
873		101		101
735		118		118
713		86		86
763		111		111
853		129		129
843		116		116
852		128		128
848		114		114
764		100		100
743		131		131
824		127		127
814		98		98
783		122		122
718		136		136
727		120		120
720		134		134
712		110		110
793		121		121
769		131		131
852		106		106
699		135		135
785		130		130
761		117		117
850		118		118
877		128		128
776		129		129
667		141		141
766		127		127
732		108		108
684		145		145
677		141		141
701		137		137
760		105		105
891		121		121
899		129		129
797		131		131
788		128		128
734		117		117
779		118		118
780		117		117
735		127		127
737		127		127
874		126		126
841		144		144
806		147		147
921		132		132
583			81	81
488			95	95
706			92	92
661			84	84
664			95	95
787			107	107
708			113	113
687			103	103
708			109	109
788			126	126
453			90	90
585			125	125
702			118	118
520			81	81
600			102	102
494			124	124
631			120	120
622			125	125
593			117	117
703			116	116
579			105	105
694			111	111
535			119	119
643			123	123
523			116	116
599			129	129
523			128	128
631			106	106
640			111	111
746			131	131
589			100	100
660			125	125
699			128	128
692			95	95
649			101	101
670			122	122
733			123	123

## Sheet: Fig. 1I
	Treadmill (s)
Muscle mass (mg)	NonS	PS	S	Total
796	532			532
779	564			564
751	566			566
730	597			597
942	614			614
914	623			623
917	640			640
732	653			653
781	694			694
891	720			720
722	723			723
834	745			745
801	745			745
857	747			747
814	755			755
874	782			782
797	819			819
827	854			854
775	855			855
909	903			903
785	907			907
1011	966			966
738	1050			1050
806		363		363
841		367		367
921		457		457
720		465		465
718		481		481
735		540		540
684		557		557
899		558		558
766		582		582
713		600		600
760		622		622
712		628		628
734		629		629
793		634		634
788		652		652
891		664		664
701		667		667
732		668		668
667		685		685
761		701		701
737		705		705
763		754		754
852		757		757
780		761		761
783		773		773
853		782		782
797		793		793
874		793		793
735		805		805
727		809		809
764		809		809
848		830		830
814		870		870
843		880		880
677		881		881
779		884		884
776		936		936
708			62	62
664			115	115
687			157	157
453			289	289
708			363	363
702			389	389
733			401	401
593			422	422
706			425	425
631			427	427
703			432	432
787			457	457
788			462	462
661			475	475
579			484	484
622			489	489
520			490	490
670			547	547
600			568	568
660			591	591
694			610	610
649			630	630
523			636	636
535			672	672
523			684	684
643			730	730
631			781	781
692			822	822
494			934	934
699			1073	1073

## Sheet: Fig. 1J
	Treadmill (s)
Grip strength (g)	NonS	PS	S	Total
136	532			532
145	564			564
143	566			566
133	597			597
138	614			614
163	623			623
181	640			640
146	653			653
133	694			694
151	720			720
135	723			723
134	745			745
137	745			745
162	747			747
148	755			755
150	782			782
153	819			819
133	854			854
139	855			855
175	903			903
144	907			907
149	966			966
146	1050			1050
147		363		363
144		367		367
132		457		457
134		465		465
136		481		481
118		540		540
145		557		557
129		558		558
127		582		582
86		600		600
105		622		622
110		628		628
117		629		629
121		634		634
128		652		652
121		664		664
137		667		667
108		668		668
141		685		685
117		701		701
127		705		705
111		754		754
128		757		757
117		761		761
122		773		773
129		782		782
131		793		793
126		793		793
127		805		805
100		809		809
120		809		809
114		830		830
98		870		870
116		880		880
141		881		881
118		884		884
129		936		936
113			62	62
95			115	115
103			157	157
90			289	289
109			363	363
118			389	389
123			401	401
117			422	422
92			425	425
120			427	427
116			432	432
107			457	457
126			462	462
84			475	475
105			484	484
125			489	489
81			490	490
122			547	547
102			568	568
125			591	591
111			610	610
101			630	630
128			636	636
119			672	672
116			684	684
123			730	730
106			781	781
95			822	822
124			934	934
128			1073	1073

[truncated: 48 more sheets: Fig. 2A, Fig. 2B, Fig. 2C, Fig. 2D, Fig. 2E, Fig. 3A, Fig. 3B, Fig. 3C, Fig. 4A, Fig. 4B, Fig. 4C, Fig. 4D, Fig. 5A-B, Fig. 5C, Fig. 5D, Fig. 6A, Fig.6B, Fig. 6C, Fig. 6D, Fig. 7A …]
